# Supplementary material for: The Use of Positive Psychology in Studies with Healthcare Professionals: Scoping Review and Implications for Professional Support
Source: Int J Environ Res Public Health. 2026 Feb 27;23(3):296. doi: 10.3390/ijerph23030296 (PMC13026387; doi:10.3390/ijerph23030296)
Supplement: Supplementary file 1 [file ijerph-23-00296-s001.zip]

Archive with 1 entries (1 files):
- ijerph-4028803-supplementary.pdf
